# Supplementary material for: Research progress on the functional study of host resistance-related genes against Heterodera glycines
Source: Crop Health. 2023 Sep 22;1(1):8. doi: 10.1007/s44297-023-00008-7 (PMC12825986; doi:10.1007/s44297-023-00008-7)
Supplement: Supplementary file 1 — Additional file 1: Table S1. SCN-related QTLs in soybean. [file 44297_2023_8_MOESM1_ESM.xlsx]

## Sheet: Sheet1
Table S1 SCN-related QTLs in soybean
Tissue	QTL	Chromosome	Positiona		Positionb		Parent 1	Parent 2	Interval LOD score	Num loci tested	Percent Variation Explained
			start	end	start	end
Root	SCN 1-1	Gm08	4217746	5182879	4113588	5287036	M85-1430	M83-15	NA	37	NA
Root	SCN 1-2	Gm16	34258523	36781596	33522390	37517727	M85-1430	M83-15	NA	37	NA
Root	SCN 1-3	Gm18	4713017	5348175	4605553	5455638	M85-1430	M83-15	NA	37	NA
Root	SCN 2-1	Gm11	10836168	24571364	10344240	25063291	Hartwig	Williams 82	NA	56	NA
Root	SCN 2-2	Gm11	34173104	34641388	32911928	34766867	Hartwig	Williams 82	NA	56	NA
Root	SCN 2-3	Gm05	3924139	4279362	3838051	4365448	Hartwig	Williams 82	NA	56	NA
Root	SCN 2-4	Gm18	5927346	6122502	5804395	6245451	Hartwig	Williams 82	NA	56	NA
Root	SCN 3-1	Gm08	6809647	8513390	6638879	8684157	PI437654	BSR101	NA	356	NA
Root	SCN 3-2	Gm18	2675309	3626442	2602280	3699471	PI437654	BSR101	NA	356	NA
Root	SCN 3-3	Gm07	16521027	18352609	16153474	18720160	PI437654	BSR101	NA	356	NA
Root	SCN 4-1	Gm18	1696616	1749936	1661117	1785434	Peking	Evans	NA	287	26.2
Root	SCN 4-2	Gm18	56189127	57008598	54917926	58018741	Peking	Evans	NA	287	17.6
Root	SCN 4-3	Gm03	5664735	16489463	5334445	16819751	Peking	Evans	NA	287	14.3
Root	SCN 4-4	Gm18	1745981	2418920	1697102	2467798	Peking	Evans	6.94	NA	28.1
Root	SCN 5-1	Gm18	1696616	1749936	1661117	1785434	PI90763	Evans	NA	287	44.8
Root	SCN 5-2	Gm16	34258523	36781596	33522390	37517727	PI90763	Evans	NA	287	18.8
Root	SCN 5-3	Gm18	1745981	2418920	1697102	2467798	PI90763	Evans	15.58	NA	52.7
Root	SCN 6-1	Gm18	1696616	1749936	1661117	1785434	PI88788	Evans	NA	287	36.3
Root	SCN 6-2	Gm18	1745981	2418920	1697102	2467798	PI88788	Evans	10.5	287	40
Root	SCN 7-1	Gm18	1745981	2418920	1697102	2467798	PI209332	Evans	10.35	NA	51.4
Root	SCN 8-1	Gm18	2419864	3172879	2355906	3236836	Forrest	Essex	NA	131	4.2
Root	SCN 8-2	Gm18	2306213	2419864	2257315	2468760	Forrest	Essex	NA	131	11.3
Root	SCN 8-3	Gm18	1745981	1749936	1710482	1785434	Forrest	Essex	NA	131	12.9
Root	SCN 8-4	Gm08	11786768	11816595	11549936	12053427	Forrest	Essex	NA	131	15.1
Root	SCN 8-5	Gm08	8283676	9158742	8100001	9342417	Forrest	Essex	NA	131	23.2
Root	SCN 9-1	Gm08	10865328	13126779	10602292	13389814	Peking	Essex	NA	511	12.5
Root	SCN 9-2	Gm08	6809647	8513390	6638879	8684157	Peking	Essex	NA	511	NA
Root	SCN 9-3	Gm08	9158742	10633645	8945569	10846818	Peking	Essex	NA	511	NA
Root	SCN 9-6	Gm06	14467413	15524734	14156418	15835728	Peking	Essex	NA	511	8
Root	SCN 10-1	Gm14	45993714	46281808	45067577	47207943	Peking	Essex	NA	216	NA
Root	SCN 10-3	Gm14	48345612	48542406	46902701	49042191	Peking	Essex	NA	216	NA
Root	SCN 10-4	Gm12	39868148	39968117	38391619	40091313	Peking	Essex	NA	216	NA
Root	SCN 10-5	Gm12	39555671	39968117	38079142	40091313	Peking	Essex	NA	216	NA
Root	SCN 11-1	Gm12	39868148	39968117	38391619	40091313	Peking	Essex	NA	216	NA
Root	SCN 11-2	Gm12	39555671	39968117	38079142	40091313	Peking	Essex	NA	216	NA
Root	SCN 11-3	Gm14	48345612	48542406	46902701	49042191	Peking	Essex	NA	216	NA
Root	SCN 12-1	Gm20	25275083	34074375	24593095	34756362	Peking	Essex	NA	216	NA
Root	SCN 12-2	Gm15	5104450	5215740	4999635	5320554	Peking	Essex	NA	216	NA
Root	SCN 13-1	Gm18	1696616	1749936	1661117	1785434	Hartwig	Flyer	NA	NA	6.4
Root	SCN 13-2	Gm08	8283676	9158742	8100001	9342417	Hartwig	Flyer	NA	NA	NA
Root	SCN 14-1	Gm18	2306213	2419864	2257315	2468760	Forrest	Essex	NA	NA	NA
Root	SCN 14-2	Gm18	1749936	1971473	1710006	2011402	Forrest	Essex	NA	NA	NA
Root	SCN 15-1	Gm18	1736692	6122502	1613741	6245451	PI88287	PI89008	NA	NA	NA
Root	SCN 16-1	Gm17	18425834	27359151	17878150	27906833	Hartwig	BR92-31983	NA	1250	41
Root	SCN 17-1	Gm11	27790963	32411307	27142236	33060032	PI438489B	Hamilton	NA	115	12.7
Root	SCN 17-2	Gm14	7922227	13086766	7659991	13349000	PI438489B	Hamilton	NA	115	11.7
Root	SCN 17-3	Gm06	48441504	49929919	45555580	49042192	PI438489B	Hamilton	NA	115	7.1
Root	SCN 17-4	Gm18	41530961	4713017	3881897	42362079	PI438489B	Hamilton	NA	115	15.8
Root	SCN 18-1	Gm05	14845260	34385798	14157044	35074014	PI438489B	Hamilton	NA	115	7.4
Root	SCN 18-2	Gm11	27790963	32411307	27142236	33060032	PI438489B	Hamilton	NA	115	7.4
Root	SCN 18-3	Gm04	1601042	2777239	1544997	2833283	PI438489B	Hamilton	NA	115	10.2
Root	SCN 18-4	Gm15	14779070	34757105	14083427	35452746	PI438489B	Hamilton	NA	115	8
Root	SCN 18-5	Gm18	41530961	4713017	3881897	42362079	PI438489B	Hamilton	NA	115	12.8
Root	SCN 19-1	Gm08	6756953	9204446	6572364	9389035	PI438489B	Hamilton	NA	115	19.1
Root	SCN 19-2	Gm14	7922227	13086766	7659991	13349000	PI438489B	Hamilton	NA	115	8.1
Root	SCN 19-3	Gm01	355570	7729201	200485	7884284	PI438489B	Hamilton	NA	115	10.7
Root	SCN 19-4	Gm18	4713017	49174114	3729034	50158095	PI438489B	Hamilton	NA	115	13.6
Root	SCN 20-1	Gm11	27790963	32411307	27142236	33060032	PI438489B	Hamilton	NA	115	11
Root	SCN 20-2	Gm06	48441504	49929919	47442404	50929016	PI438489B	Hamilton	NA	115	8.3
Root	SCN 20-3	Gm01	355570	7729201	200485	7884284	PI438489B	Hamilton	NA	115	9.4
Root	SCN 20-4	Gm18	48185138	49174114	47201155	.50,158,095	PI438489B	Hamilton	NA	115	5.8
Root	SCN 21-1	Gm04	1122989	2126907	1079950	2169944	PI438489B	Hamilton	NA	115	11.1
Root	SCN 21-2	Gm01	355570	7729201	200485	7884284	PI438489B	Hamilton	NA	115	7.4
Root	SCN 21-3	Gm15	14779070	34757105	14083427	35452746	PI438489B	Hamilton	NA	115	18.7
Root	SCN 22-1	Gm06	347697	656097	334075	669719	PI468916	A81356022	NA	1004	5
Root	SCN 22-2	Gm18	53192629	53905639	48546250	51416485	PI468916	A81356022	NA	1004	27
Root	SCN 22-3	Gm15	5240509	7043661	5099135	7185033	PI468916	A81356022	NA	1004	23
Root	SCN 23-1	Gm11	10836168	25510220	10325463	26020924	PI89772	Hamilton	NA	93	16.6
Root	SCN 23-2	Gm17	2833622	6477809	2703565	6607864	PI89772	Hamilton	NA	93	9.7
Root	SCN 23-3	Gm18	1736692	1971473	1696762	2011402	PI89772	Hamilton	NA	93	26.6
Root	SCN 24-1	Gm11	10836168	25510220	10325463	26020924	PI89772	Hamilton	NA	93	6.8
Root	SCN 24-2	Gm18	1736692	1971473	1696762	2011402	PI89772	Hamilton	NA	93	4.6
Root	SCN 25-1	Gm15	17019921	51294894	15428574	51756343	PI89772	Hamilton	NA	93	15.7
Root	SCN 25-2	Gm18	1736692	1971473	1696762	2011402	PI89772	Hamilton	NA	93	23
Root	SCN 26-1	Gm11	10836168	24571364	10344240	25063291	PI89772	Hamilton	NA	93	9.5
Root	SCN 26-2	Gm01	6926577	26610094	6393875	27142796	PI89772	Hamilton	NA	93	7.8
Root	SCN 26-3	Gm18	1736692	1971473	1696762	2011402	PI89772	Hamilton	NA	93	10
Root	SCN 27-1	Gm18	1736692	2306213	1690067	2352836	Forrest	Essex	NA	NA	24.1
Root	SCN 27-2	Gm08	6809647	8513390	6638879	8684157	Forrest	Essex	NA	NA	24.6
Root	SCN 28-1	Gm18	1736692	2418920	1687813	2467798	Bell	Colfax	NA	54	87
Root	SCN 28-2	Gm16	33818897	34035180	33137693	34716383	Bell	Colfax	NA	54	87
Root	SCN 28-3	Gm18	1736692	2418920	1687813	2467798	Bell	Colfax	NA	54	64
Root	SCN 28-4	Gm16	33818897	36221174	33093972	36946096	Bell	Colfax	NA	54	64
Root	SCN 29-1	Gm18	54978	3275857	1	3341874	PI 90763	Hamilton	NA	1000	14.7
Root	SCN 29-2	Gm16	34035180	36781596	33299047	37517727	PI 90763	Hamilton	NA	1000	7.8
Root	SCN 29-3	Gm18	55200681	57968533	52931148	58018741	PI 90763	Hamilton	NA	1000	6.7
Root	SCN 29-4	Gm18	54978	3275857	1	3341874	PI 90763	Hamilton	NA	1000	28.1
Root	SCN 29-5	Gm08	7892162	10633645	7678989	10846818	PI 90763	Hamilton	NA	1000	17.7
Root	SCN 29-6	Gm16	34035180	36781596	33299047	37517727	PI 90763	Hamilton	NA	1000	4.2
Root	SCN 29-7	Gm19	45182458	47378001	44234397	48326060	PI 90763	Hamilton	NA	1000	4
Root	SCN 29-8	Gm18	54978	3275857	1	3341874	PI 90763	Hamilton	NA	1000	13
Root	SCN 29-9	Gm15	14779070	16990506	14438759	17330815	PI 90763	Hamilton	NA	1000	12.5
Root	SCN 29-10	Gm11	32411307	34156770	31654132	34766866	PI 90763	Hamilton	NA	1000	11.2
Root	SCN 30-1	Gm18	1749936	1971473	1710006	2011402	Bell (from PI 88788)	PI 437654	NA	2	14
Root	SCN 30-2	Gm18	1749936	1971473	1710006	2011402	Bell (from PI 88788)	PI 437654	NA	2	32
Root	SCN 30-3	Gm08	9742193	10563212	9530428	10774975	Bell	PI 437654	NA	2	29
Root	SCN 32-1	Gm18	1344090	2418920	1295211	2467798	Toyomusume	Tsurukogane	29.6	61	NA
Root	SCN 32-2	Gm11	27036582	29759281	26440896	30354966	Toyomusume	Tsurukogane	2.5	61	NA
Root	SCN 32-3	Gm11	34173104	34641388	32911928	34766867	Toyomusume	Tsurukogane	7.5	61	NA
Root	SCN 33-1	Gm18	1736692	3275857	1670674	3341873	PI 404198A	Magellan	10	194	NA
Root	SCN 33-2	Gm08	3993698	8223512	3828727	8388481	PI 404198A	Magellan	5.8	194	NA
Root	SCN 33-3	Gm18	54978	1736692	19744	1771926	PI 404198A	Magellan	7.1	194	NA
Root	SCN 33-4	Gm11	33630579	34156770	32873404	34766866	PI 404198A	Magellan	5.5	194	NA
Root	SCN 33-5	Gm18	54978	1736692	19744	1771926	PI 404198A	Magellan	3.3	194	NA
Root	SCN 33-6	Gm11	33630579	34156770	32873404	34766866	PI 404198A	Magellan	6.7	194	NA
Root	SCN 33-7	Gm03	32670432	36368900	29612643	34766867	PI 404198A	Magellan	3	194	NA
Root	SCN 34-1	Gm18	42149108	50490755	41138792	51501069	PI 464925B (not given)	S08-80 (not given)	2.46	118	NA
Root	SCN 34-2	Gm20	36575544	40623814	35762567	41436789	PI 464925B (not given)	S08-80 (not given)	2.76	118	NA
Root	SCN 34-3	Gm09	4240796	46515608	41477149	47446419	PI 464925B (not given)	S08-80 (not given)	2.08	118	NA
Root	SCN 34-4	Gm20	41415974	46787225	40479729	47723469	PI 464925B (not given)	S08-80 (not given)	2.57	118	NA
Root	SCN 34-5	Gm10	29480120	36986811	28739883	37727046	PI 464925B (not given)	S08-80 (not given)	2.02	118	NA
Root	SCN 36-1	Gm08	6756953	8223512	6591982	8388481	PI438489B	Magellan	4.8	203	20.6
Root	SCN 36-2	Gm08	6756953	8223512	6591982	8388481	PI438489B	Magellan	10.4	203	38.3
Root	SCN 36-3	Gm18	1239847	1736692	1204613	1771926	PI438490B	Magellan	9	203	20.6
Root	SCN 36-4	Gm18	1239847	1736692	1204613	1771926	PI438491B	Magellan	5.2	203	18.9
Root	SCN 36-5	Gm18	1239847	1736692	1204613	1771926	PI438492B	Magellan	20.7	203	38.3
Root	SCN 36-6	Gm04	3300829	5286777	3194593	5393012	PI438493B	Magellan	6.1	203	18.9
Root	SCN 36-7	Gm04	43305171	45918756	42386295	46837630	PI438494B	Magellan	7.4	203	13.2
Root	SCN 36-8	Gm04	486057	3425900	417039	3494918	PI438495B	Magellan	8.6	203	15.5
Root	SCN 37-1	Gm10	42295191	46492285	41364845	47422630	PI 567516C	Magellan	6.6	252	NA
Root	SCN 37-2	Gm18	53173086	56207474	52048435	57332122	PI 567516C	Magellan	6.5	252	NA
Root	SCN 37-3	Gm18	1621602	6207617	1496949	6332269	PI 567516C	Magellan	4.5	252	NA
Root	SCN 37-4	Gm08	17232172	39682528	16438021	40476678	PI 567516C	Magellan	4.3	252	NA
Root	SCN 38-1	Gm15	14779070	22969031	14319189	23428911	L-10	Heinong 37	3.08	151	NA
Root	SCN 38-2	Gm18	1239847	1736692	1204613	1771926	L-10	Heinong 37	3.37	151	NA
Root	SCN 38-3	Gm16	30404629	33818897	29727751	34495775	L-10	Heinong 37	2.56	151	NA
Root	SCN 38-4	Gm10	11017564	12355353	10769956	12602959	L-10	Heinong 37	2.54	151	NA
Root	SCN 38-5	Gm10	25055408	38033182	24294244	38794345	L-10	Heinong 37	4.12	151	NA
Root	SCN 38-6	Gm17	18425834	19423704	18036859	19812677	L-10	Heinong 37	2.45	151	NA
Root	SCN 38-7	Gm16	30404629	33818897	29727751	34495775	L-10	Heinong 37	2.06	151	NA
Root	SCN 39-1	Gm08	8283676	9158742	8100001	9342417	PI437654	Essex	NA	273	NA
Root	SCN 39-2	Gm11	29759281	32194459	29114891	32838847	PI437654	Essex	NA	273	NA
Root	SCN 39-3	Gm18	1749936	2306213	1703311	2352836	PI437654	Essex	NA	273	NA
Root	SCN 39-4	Gm12	5415879	7980959	5255759	8141077	PI437654	Essex	NA	273	NA
Root	SCN 39-5	Gm09	9214778	35521285	8503852	36232210	PI437654	Essex	NA	273	NA
Root	SCN 39-6	Gm01	49188784	52336556	48141552	53383786	PI437654	Essex	NA	273	NA
Root	SCN 39-7	Gm18	1736692	187626	152392	1771926	PI437654	Essex	NA	273	NA
Root	SCN 39-8	Gm08	8283676	10563212	8071911	10774975	PI437654	Essex	NA	273	NA
Root	SCN 39-9	Gm11	33351658	33630579	32678546	34303690	PI437654	Essex	NA	273	NA
Root	SCN 39-10	Gm04	4221947	6452994	4092387	6582554	PI437654	Essex	NA	273	NA
Root	SCN 39-11	Gm01	52114690	55659688	51000997	56773382	PI437654	Essex	NA	273	NA
Root	SCN 39-12	Gm20	43634534	44710552	42739822	45605262	PI437654	Essex	NA	273	NA
Root	SCN 40-1	Gm08	6809647	8353754	6642071	8521328	Hartwig	Y23	3.01	154	NA
Root	SCN 40-2	Gm18	1745981	1749936	1710482	1785434	Hartwig	Y23	6.85	154	NA
Root	SCN 40-3	Gm16	28944536	30404629	28335943	31013221	Hartwig	Y23	3.55	154	NA
Root	SCN 40-4	Gm07	37079608	40919537	36260717	41738427	Hartwig	Y23	2.91	154	NA
Root	SCN 41-1	Gm18	1239847	1736692	1204613	1771926	Hartwig	Flyer	3.9	144	NA
Root	SCN 41-2	Gm18	54978	1736692	19744	1771926	Hartwig	Flyer	2.87	144	NA
Root	SCN 41-3	Gm18	1749936	1971473	1710006	2011402	Hartwig	Flyer	NA	144	NA
Root	SCN 41-4	Gm08	8283676	9192408	8099327	9376755	Hartwig	Flyer	NA	144	NA
Root	SCN 41-5	Gm08	8283676	9192408	8099327	9376755	Hartwig	Flyer	NA	144	NA
Root	SCN 42-1	Gm08	7892162	12389879	7643864	12638176	Hartwig	Y23	1.5	82	NA
Root	SCN 42-2	Gm18	1344090	2419864	1295192	2468760	Hartwig	Y23	8.2	82	NA
Root	SCN 42-3	Gm06	48403138	48444236	47433753	49413620	Hartwig	Y23	2.2	83	NA
Root	SCN 42-4	Gm18	2418920	4713017	2324159	4807777	Hartwig	Y23	1.8	83	NA
Root	SCN 43-1	Gm18	54978	6853467	1	6991036	PI 437655	Hutcheson	NA	1536	NA
Root	SCN 43-2	Gm05	1180877	2666292	1127051	2720118	PI 437655	Hutcheson	NA	1536	NA
Root	SCN 43-3	Gm18	54978	6853467	1	6991036	PI 437655	Hutcheson	NA	1536	NA
Root	SCN 43-4	Gm05	3691960	5361362	3584232	5469088	PI 437655	Hutcheson	NA	1536	NA
Root	SCN 43-5	Gm18	54978	6853467	1	6991036	PI 437655	Hutcheson	NA	1536	NA
Root	SCN 43-6	Gm20	42426240	45134969	41523039	46038167	PI 437655	Hutcheson	NA	1536	NA
Root	SCN 43-7	Gm18	54978	6853467	1	6991036	PI 437655	Hutcheson	NA	1536	NA
Root	SCN 43-8	Gm20	42426240	45134969	41523039	46038167	PI 437655	Hutcheson	NA	1536	NA
Root	SCN 44-1	Gm16	34028234	37085994	33286013	37828213	PI 437655	Williams 82	NA	1536	NA
Root	SCN 44-2	Gm20	42823180	43512470	41952430	44383219	PI 437655	Williams 82	NA	1536	NA
Root	SCN 44-3	Gm18	1696616	3474294	1626630	3544280	PI 437655	Williams 82	NA	1536	NA
Root	SCN 44-4	Gm03	31165298	32670432	30511389	33324340	PI 437655	Williams 82	NA	1536	NA
Root	SCN 44-5	Gm04	5241170	7481984	5091030	7632123	PI 437655	Williams 82	NA	1536	NA
Root	SCN 44-6	Gm15	11651285	13755345	11375678	14030952	PI 437655	Williams 82	NA	1536	NA
Root	SCN 44-7	Gm18	1745981	1971473	1706051	2011402	PI 437655	Williams 82	NA	1536	NA
Root	SCN 44-8	Gm20	43198876	47757190	41434580	47904181	PI 437655	Williams 82	NA	1536	NA
Root	SCN 44-9	Gm16	34028234	37085994	33286013	37828213	PI 437655	Williams 82	NA	1536	NA
Root	SCN 44-10	Gm15	13755345	14779070	13459263	15075151	PI 437655	Williams 82	NA	1536	NA
Root	SCN 44-11	Gm18	1749936	1971473	1710006	2011402	PI 437655	Williams 82	NA	1536	NA
Root	SCN 44-12	Gm20	43198876	47757190	41434580	47904181	PI 437655	Williams 82	NA	1536	NA
Root	SCN 44-13	Gm16	34028234	37085994	33286013	37828213	PI 437655	Williams 82	NA	1536	NA
Root	SCN 44-14	Gm15	35032293	37490512	33928174	37887013	PI 437655	Williams 82	NA	1536	NA
Root	SCN 44-15	Gm03	7805399	44176490	6921369	45060520	PI 437655	Williams 82	NA	1536	NA
Root	SCN 44-16	Gm18	1745981	1971473	1706051	2011402	PI 437655	Williams 82	NA	1536	NA
Root	SCN 44-17	Gm20	42426240	43097335	41563793	43959781	PI 437655	Williams 82	NA	1536	NA
Root	SCN 45-1	Gm18	54978	3275857	1	3341874	PI 90763	Hamilton	NA	1000	NA
Root	SCN 45-2	Gm16	34035180	36781596	33299047	37517727	PI 90763	Hamilton	NA	1000	NA
Root	SCN 45-3	Gm11	32411307	34173104	31637145	34766866	PI 90763	Hamilton	NA	1000	NA
Root	SCN 45-4	Gm08	7892162	10633645	7678989	10846818	PI 90763	Hamilton	NA	1000	NA
Root	SCN 45-5	Gm19	45182458	47167396	43965306	47837940	PI 90763	Hamilton	NA	1000	NA
Root	SCN 45-6	Gm15	14779070	17702456	14424520	18057004	PI 90763	Hamilton	NA	1000	NA
Root	SCN 46-1	Gm07	225429	2434259	176243	2483443	PI 438489B	Hamilton	NA	NA	NA
Root	SCN 46-2	Gm13	10199530	1225665	1021174	10404020	PI 438489B	Hamilton	NA	NA	NA
Root	SCN 46-3	Gm15	11819176	14779070	11523094	15075151	PI 438489B	Hamilton	NA	NA	NA
Root	SCN 46-4	Gm05	21750	2671161	1	2725084	PI 438489B	Hamilton	NA	NA	NA
Root	SCN 46-5	Gm08	2559051	3537934	2487792	3609192	PI 438489B	Hamilton	NA	NA	NA
Root	SCN 46-6	Gm11	10206223	15649090	9892741	15962571	PI 438489B	Hamilton	NA	NA	NA
Root	SCN 46-7	Gm16	133118	2762849	77361	2818606	PI 438489B	Hamilton	NA	NA	NA
Root	SCN 46-8	Gm08	20812884	40671320	19998957	41485246	PI 438489B	Hamilton	NA	NA	NA
Root	SCN 47-1	Gm18	1621602	1736692	1586368	1771926	S5995	Renascenca	NA	25	NA
Root	SCN 48-1	Gm08	8283676	9192408	8099327	9376755	Msoy8001	Conquista	NA	30	NA
Root	SCN 48-2	Gm18	54978	3172879	1	3236836	Msoy8001	Conquista	NA	30	NA
Root	SCN 48-3	Gm18	1621602	1736692	1586368	1771926	Msoy8001	Conquista	NA	30	NA
Root	SCN 49-1	Gm11	7673943	8145166	7510539	8308568	A95-684043	LS98-0582	4.2	NA	NA
Root	SCN 50-1	Gm08	8513390	9864170	8315606	10061953	A95-684043	LS94-3207	15	NA	NA
Root	SCN 50-2	Gm08	16773792	23132231	16310647	23595375	A95-684043	LS94-3207	6	NA	NA
Root	SCN 50-3	Gm08	23584127	47136104	22399518	47837939	A95-684043	LS94-3207	7.5	NA	NA
Root	SCN 50-4	Gm18	1727020	2419864	1678122	2468760	A95-684043	LS94-3207	14	NA	NA
Root	SCN 51-1	Gm03	44058147	45157294	42873341	45779780	LD00-2817P	LDX01-1-65	NA	NA	NA
Root	SCN 51-2	Gm04	16984057	44032266	16102911	44913411	LD00-2817P	LDX01-1-65	NA	NA	NA
Root	SCN 51-3	Gm04	46184435	47875842	45226418	48833859	LD00-2817P	LDX01-1-65	NA	NA	NA
Root	SCN 51-4	Gm13	17875691	23683604	17401518	24157775	LD00-2817P	LDX01-1-65	NA	NA	NA
Root	cqSCN-001	Gm18	1621602	1971473	1581672	2011402	NA	NA	NA	NA	NA
Root	cqSCN-002	Gm08	6809647	7892162	6651303	8050504	NA	NA	NA	NA	NA
Root	cqSCN-003	Gm16	34035180	36221174	33310255	36946096	NA	NA	NA	NA	NA
Root	cqSCN-005	Gm17	20107917	27359151	19560233	27906833	Hartwig	Flyer	NA	NA	NA
Root	cqSCN-006	Gm15	7043661	39682051	6249519	40476191	PI 468916	A81-356022	NA	NA	NA
Root	cqSCN-007	Gm18	50785143	53866536	46519288	51756342	PI 468916	A81-356022	NA	NA	NA
aNearest sequence-based genetic marker; b Approximate region around the QTL; NA not available
